# Supplementary material for: Assessing Mineral Content and Heavy Metal Exposure in Abruzzo Honey and Bee Pollen from Different Anthropic Areas
Source: Foods. 2024 Jun 19;13(12):1930. doi: 10.3390/foods13121930 (PMC11202465; doi:10.3390/foods13121930)
Supplement: Supplementary file 1 [file foods-13-01930-s001.zip]

Archive with 2 entries (2 files):
- foods-3025747-supplementary.pdf
- Supplementary Figure S1.pptx
